# Supplementary material for: Predictability: A new distinguishing feature of cancer?
Source: PLoS One. 2024 Jun 12;19(6):e0305181. doi: 10.1371/journal.pone.0305181 (PMC11168650; doi:10.1371/journal.pone.0305181)
Supplement: S1 Data — (XLSX) [file pone.0305181.s001.xlsx]

## Sheet: Sheet2
t-Test: Paired Two Sample for Means
	Variable 1	Variable 2
Mean	385.593	723.409
Variance	13363.6	70867.5
Observations	10	10
Pearson Correlation	0.888716
Hypothesized Mean Difference	0
df	9
t Stat	-6.2163
P(T<=t) one-tail	7.78948e-05
t Critical one-tail	1.83311
P(T<=t) two-tail	0.00015579
t Critical two-tail	2.26216

## Sheet: Sheet3
t-Test: Paired Two Sample for Means
	Variable 1	Variable 2
Mean	538.462	620.179
Variance	28971.7	54867.8
Observations	10	10
Pearson Correlation	0.820491
Hypothesized Mean Difference	0
df	9
t Stat	-1.90432
P(T<=t) one-tail	0.0446343
t Critical one-tail	1.83311
P(T<=t) two-tail	0.0892686
t Critical two-tail	2.26216

## Sheet: Sheet4
t-Test: Paired Two Sample for Means
	Variable 1	Variable 2
Mean	735.118	817.647
Variance	44139.9	111947
Observations	10	10
Pearson Correlation	0.874147
Hypothesized Mean Difference	0
df	9
t Stat	-1.4325
P(T<=t) one-tail	0.0929016
t Critical one-tail	1.83311
P(T<=t) two-tail	0.185803
t Critical two-tail	2.26216

## Sheet: Sheet5
t-Test: Paired Two Sample for Means
	Variable 1	Variable 2
Mean	1015.09	903.462
Variance	144554	159220
Observations	10	10
Pearson Correlation	0.959423
Hypothesized Mean Difference	0
df	9
t Stat	3.13655
P(T<=t) one-tail	0.00599726
t Critical one-tail	1.83311
P(T<=t) two-tail	0.0119945
t Critical two-tail	2.26216

## Sheet: Sheet6
t-Test: Paired Two Sample for Means
	Variable 1	Variable 2
Mean	353.257	327.32
Variance	31226.2	17481.7
Observations	10	10
Pearson Correlation	0.664039
Hypothesized Mean Difference	0
df	9
t Stat	0.616885
P(T<=t) one-tail	0.276297
t Critical one-tail	1.83311
P(T<=t) two-tail	0.552594
t Critical two-tail	2.26216

## Sheet: Sheet7
t-Test: Paired Two Sample for Means
	Variable 1	Variable 2
Mean	580.055	590.43
Variance	21557.8	22117.3
Observations	10	10
Pearson Correlation	0.880304
Hypothesized Mean Difference	0
df	9
t Stat	-0.453625
P(T<=t) one-tail	0.330419
t Critical one-tail	1.83311
P(T<=t) two-tail	0.660839
t Critical two-tail	2.26216

## Sheet: Sheet8
t-Test: Paired Two Sample for Means
	Variable 1	Variable 2
Mean	224.943	242.389
Variance	3610.18	6053.3
Observations	10	10
Pearson Correlation	0.987048
Hypothesized Mean Difference	0
df	9
t Stat	-2.6451
P(T<=t) one-tail	0.0133448
t Critical one-tail	1.83311
P(T<=t) two-tail	0.0266896
t Critical two-tail	2.26216

## Sheet: Sheet9
t-Test: Paired Two Sample for Means
	Variable 1	Variable 2
Mean	2579.49	748.627
Variance	1.29553e+06	63797.5
Observations	10	10
Pearson Correlation	0.829267
Hypothesized Mean Difference	0
df	9
t Stat	6.16304
P(T<=t) one-tail	8.30436e-05
t Critical one-tail	1.83311
P(T<=t) two-tail	0.000166087
t Critical two-tail	2.26216

## Sheet: Sheet10
t-Test: Paired Two Sample for Means
	Variable 1	Variable 2
Mean	385.131	381.221
Variance	7754.25	6528.01
Observations	10	10
Pearson Correlation	0.740616
Hypothesized Mean Difference	0
df	9
t Stat	0.202055
P(T<=t) one-tail	0.422183
t Critical one-tail	1.83311
P(T<=t) two-tail	0.844367
t Critical two-tail	2.26216

## Sheet: Sheet11
t-Test: Paired Two Sample for Means
	Variable 1	Variable 2
Mean	196.664	227.726
Variance	1031.83	3092.46
Observations	10	10
Pearson Correlation	0.973824
Hypothesized Mean Difference	0
df	9
t Stat	-3.86711
P(T<=t) one-tail	0.00190276
t Critical one-tail	1.83311
P(T<=t) two-tail	0.00380552
t Critical two-tail	2.26216

[truncated: 13 more sheets: Sheet12, Sheet13, Sheet14, Sheet15, Sheet16, Sheet17, Sheet18, Sheet19, Sheet20, Sheet21, Sheet22, Sheet23, Sheet1]
